# Supplementary material for: In Silico Validation of OncoOrigin: An Integrative AI Tool for Primary Cancer Site Prediction with Graphical User Interface to Facilitate Clinical Application
Source: Int J Mol Sci. 2025 Mar 13;26(6):2568. doi: 10.3390/ijms26062568 (PMC11942019; doi:10.3390/ijms26062568)
Supplement: Supplementary file 1 [file ijms-26-02568-s001.zip]

Archive with 2 entries (2 files):
- Supplemental table S1.xlsx
- Supplemental table S2.xlsx
